# Supplementary material for: Comparative Genomic Analysis Confirms Five Genetic Populations of the Select Agent, Rathayibacter toxicus
Source: Microorganisms. 2020 Mar 5;8(3):366. doi: 10.3390/microorganisms8030366 (PMC7143919; doi:10.3390/microorganisms8030366)
Supplement: Supplementary file 1 [file microorganisms-08-00366-s001.zip]

Archive with 1 entries (1 files):
- microorganisms-706983-supplementary.rar
